# Supplementary material for: Genomic Insights into Marburg Virus Strains from 2023 and 2025 Outbreaks in Kagera, Tanzania
Source: Emerg Infect Dis. 2026 Jan;32(1):55–62. doi: 10.3201/eid3201.251314 (PMC12869988; doi:10.3201/eid3201.251314)
Supplement: Appendix 1 — Additional data from study of Marburg virus from outbreaks in 2023 and 2025 in Kagera, Tanzania. [file 25-1314-Techapp-s1.xlsx]

## Sheet: Appendix 1 Table
Article DOI: https://doi.org/10.3201/eid3201.251314
EID cannot ensure accessibility for supplementary materials supplied by authors. Readers who have difficulty accessing supplementary content should contact the authors for assistance.
Genomic Insights into Marburg Virus Strains from 2023 and 2025 Outbreaks in Kagera, Tanzania
Appendix 1
Appendix 1 Table. Nucleotide sequences used for phylogenetic tree reconstruction comprising sequences collected during the Marburg virus disease outbreaks in Tanzania in 2023 and 2025 and those previously described available at GenBank
No.	Sequence_ID	Accession number	Host	Collection_year	Country
1	MARV_AGO_Angola_KY047763.1_2005	KY047763.1	Homo sapiens	2005	Angola
2	Ang1379c_DQ447653.1_2005	DQ447653.1	Homo sapiens	2005	Angola
3	Ang1381_DQ447654.1_2005	DQ447654.1	Homo sapiens	2005	Angola
4	Angola2005_DQ447655.1_2005	DQ447655.1	Homo sapiens	2005	Angola
5	Ang0126_DQ447656.1_2005	DQ447656.1	Homo sapiens	2005	Angola
6	Angola2005_DQ447657.1_2005	DQ447657.1	Homo sapiens	2005	Angola
7	Ang0215_DQ447658.1_2005	DQ447658.1	Homo sapiens	2005	Angola
8	Ang0754_DQ447659.1_2005	DQ447659.1	Homo sapiens	2005	Angola
9	Ang0998_DQ447660.1_2005	DQ447660.1	Homo sapiens	2005	Angola
10	AGO_Angola_KR867677.1_2005	KR867677.1	Homo sapiens	2005	Angola
11	BEI_NR_51697_MT586762.1_2005	MT586762.1	Homo sapiens	2005	Angola
12	Angola_1379_KU978782.1_2005	KU978782.1	Homo sapiens	2005	Angola
13	IRF0169_KY425629.1_2005	KY425629.1	Homo sapiens	2005	Angola
14	DRC_COD_JX458827.1_2000	JX458827.1	Homo sapiens	2000	DRC
15	DRC_COD_JX458828.1_2000	JX458828.1	Homo sapiens	2000	DRC
16	DRC_COD_JX458829.1_2000	JX458829.1	Homo sapiens	2000	DRC
17	DRC_COD_JX458830.1_1999	JX458830.1	Homo sapiens	1999	DRC
18	DRC_COD_JX458831.1_2000	JX458831.1	Homo sapiens	2000	DRC
19	DRC_COD_JX458832.1_2000	JX458832.1	Homo sapiens	2000	DRC
20	DRC_COD_JX458833.1_1999	JX458833.1	Homo sapiens	1999	DRC
21	DRC_COD_JX458836.1_2000	JX458836.1	Homo sapiens	2000	DRC
22	DRC_COD_JX458837.1_2000	JX458837.1	Homo sapiens	2000	DRC
23	DRC_COD_JX458838.1_2000	JX458838.1	Homo sapiens	2000	DRC
24	DRC_COD_JX458841.1_2000	JX458841.1	Homo sapiens	2000	DRC
25	DRC_COD_JX458842.1_2000	JX458842.1	Homo sapiens	2000	DRC
26	DRC_COD_JX458843.1_2000	JX458843.1	Homo sapiens	2000	DRC
27	DRC_COD_JX458844.1_2000	JX458844.1	Homo sapiens	2000	DRC
28	DRC_COD_JX458845.1_2000	JX458845.1	Homo sapiens	2000	DRC
29	DRC_COD_JX458846.1_2000	JX458846.1	Homo sampiens	2000	DRC
30	DRC_COD_JX458847.1_2000	JX458847.1	Homo sapiens	2000	DRC
31	DRC_COD_JX458848.1_2000	JX458849.1	Homo sapiens	2000	DRC
32	DRC_COD_JX458849.1_2000	JX458849.1	Homo sapiens	2000	DRC
33	DRC_COD_JX458850.1_2000	JX458850.1	Homo sapiens	2000	DRC
34	DRC_COD_JX458851.1_1999	JX458851.1	Homo sapiens	1999	DRC
35	05DRC99_DQ447651.1_1999	DQ447651.1	Homo sapiens	1999	DRC
36	09DRC99_DQ447652.1_1999	DQ447652.1	Homo sapiens	1999	DRC
37	COD_DRC_04_JX458825.1_1999	JX458825.1	Homo sapiens	1999	DRC
38	COD_DRC_03_JX458826.1_1999	JX458826.1	Homo sapiens	1999	DRC
39	Ci67_GQ433351.1_1967	GQ433351.1	Mus musculus	1967	Germany
40	Ci67_GE_GQ433352.1_1967	GQ433352.1	Mus musculus	1967	Germany
41	Ci67_GE_EF446132.1_1967	EF446132.1	Cavia porcellus	1967	Germany
42	MARV001_Guinea_OL702894.1_2021	OL702894.1	Homo sapiens	2021	Guinea
43	Guinea_G0314_OK665848.1_2021	OK665848.1	Homo sapiens	2021	Guinea
44	KEN_Musoke_NC_001608.3_1980	NC_001608.3	Homo Sapiens	1980	Kenya
45	KEN_Kitum_NC_024781.1_1987	NC_024781.1	Homo sapiens	1987	Kenya
46	KEN_1987_Ravn_KU179482.1_1987	KU179482.1	Homo sapiens	1987	Kenya
47	Ravn_Ke_R3_EU500826.1_1987	EU500826.1	Mus musculus	1987	Kenya
48	Ravn_Ke_R2_EU500828.1_1987	EU500828.1	Mus musculus	1987	Kenya
49	Ravn_Ke_87_EF446131.1_1987	EF446131.1	Cavia porcellus	1987	Kenya
50	NETH_Leiden_JN408064.1_2008	JN408064.1	Homo sapiens	2008	Netherlands
51	MARV_Rwanda_C047_PQ552725.1_2024	PQ552725.1	Homo sapiens	2024	Rwanda
52	MARV_Rwanda_CO48_PQ552726.1_2024	PQ552726.1	Homo sapiens	2024	Rwanda
53	MARV_Rwanda_C018_PQ552727.1_2024	PQ552727.1	Homo sapiens	2024	Rwanda
54	MARV_Rwanda_C011_PQ552728.1_2024	PQ552728.1	Homo sapiens	2024	Rwanda
55	MARV_Rwanda_C010_PQ552729.1_2024	PQ552729.1	Homo sapiens	2024	Rwanda
56	SL_Kakbat_SL_MN258361.1_2017	MN258361.1	Rousettus aegyptiacus	2017	Sierra Leone
57	SL_1000Kasbat_MN187403.1_2018	MN187403.1	Rousettus aegyptiacus	2018	Sierra Leone
58	SL_4104_Koebat_MN258362.1_2017	MN258362.1	Rousettus aegyptiacus	2017	Sierra Leone
59	MARV_H.Sapiens_TZ_Kagera_002_2025	PV700538	Homo sapiens	2025	Tanzania
60	MARV_H.Sapiens_TZ_Kagera_001_2025	PV700537	Homo sapiens	2025	Tanzania
61	MARV_H.Sapiens_TZ_Kagera_S6_2023	PV700539	Homo Sapiens	2023	Tanzania
62	MARV_H.Sapiens_TZ_Kagera_S7_2023	PV700540	Homo Sapiens	2023	Tanzania
63	MARV_H.Sapiens_TZ_Kagera_S8_2023	PV700541	Homo Sapiens	2023	Tanzania
64	UG_Mbg_KC545387.1_2012	KC545387.1	Homo sapiens	2012	Uganda
65	UG_Mbg_KC545388.1_2012	KC545388.1	Homo sapiens	2012	Uganda
66	UGA_Qbat_JX458852.1_2008	JX458852.1	Rousettus aegyptiacus	2008	Uganda
67	UGA_Qbat_JX458853.1_2008	JX458853.1	Rousettus aegyptiacus	2008	Uganda
68	UGA_Qbat_JX458854.1_2009	JX458854.1	Rousettus aegyptiacus	2009	Uganda
69	UGA_Qbat_JX458855.1_2009	JX458855.1	Rousettus aegyptiacus	2009	Uganda
70	UGA_Qbat_JX458856.1_2009	JX458856.1	Rousettus aegyptiacus	2009	Uganda
71	UGA_Qbat_JX458857.1_2009	JX458857.1	Rousettus aegyptiacus	2009	Uganda
72	UGA_Qbat_JX458858.1_2009	JX458858.1	Rousettus aegyptiacus	2009	Uganda
73	02Uga07_FJ750953.1_2007	FJ750953.1	Homo sapiens	2007	Uganda
74	44Bat2007_FJ750954.1_2007	FJ750954.1	Rousettus aegyptiacus	2007	Uganda
75	188Bat2007_FJ750955.1_2007	FJ750955.1	Rousettus aegyptiacus	2007	Uganda
76	982Bat2008_FJ750956.1_2008	FJ750956.1	Rousettus aegyptiacus	2008	Uganda
77	01Uga07_FJ750957.1_2007	FJ750957.1	Rousettus aegyptiacus	2007	Uganda
78	371Bat2007_FJ750958.1_2007	FJ750958.1	Rousettus aegyptiacus	2007	Uganda
79	331Bat2007_FJ750959.1_2007	FJ750959.1	Rousettus aegyptiacus	2007	Uganda
80	UGA_Kampala_KP985768.1_2014	KP985768.1	Homo sapiens	2005	Uganda
81	UGA_201786809_MH638315.1_2017	MH638315.1	Homo sapiens	2017	Uganda
82	UGA_86808_MH638314.1_2017	MH638314.1	Homo sapiens	2017	Uganda
